# Supplementary material for: Key Parameters to Tailor Hollow Silica Nanospheres for a Type I Porous Liquid Synthesis: Optimized Structure and Accessibility
Source: Nanomaterials (Basel). 2021 Sep 6;11(9):2307. doi: 10.3390/nano11092307 (PMC8465660; doi:10.3390/nano11092307)
Supplement: Supplementary file 1 [file nanomaterials-11-02307-s001.zip]

Archive with 1 entries (1 files):
- nanomaterials-1338503-supplementary.pdf
